# Supplementary material for: Preparation and Study of Physicochemical and Adsorption Properties of Alginate Composites
Source: Materials (Basel). 2025 Jan 30;18(3):629. doi: 10.3390/ma18030629 (PMC11818849; doi:10.3390/ma18030629)
Supplement: Supplementary file 1 [file materials-18-00629-s001.zip]

Archive with 1 entries (1 files):
- materials-3373553-supplementary.pdf
